# Supplementary material for: Preparation and Degradation of Rhodium and Iridium Diolefin Catalysts for the Acceptorless and Base-Free Dehydrogenation of Secondary Alcohols
Source: Organometallics. 2021 Mar 31;40(7):989–1003. doi: 10.1021/acs.organomet.1c00068 (PMC9180741; doi:10.1021/acs.organomet.1c00068)
Supplement: Supplementary file 2 — om1c00068_si_002.xyz [file om1c00068_si_002.xyz]

83
 complex 11
45      -1.601318000      0.115610000     -0.889389000
45       0.594971000      1.696751000      0.711192000
7        0.434541000      0.104821000     -0.565627000
7        2.662976000     -0.718147000     -0.510336000
7       -1.719485000     -0.983094000      0.919698000
7       -0.380600000      0.495147000      2.167241000
1       -0.053227000      0.625499000      3.121054000
8        4.495139000     -2.098838000     -0.873029000
8       -3.037945000     -2.814398000      0.361923000
6        1.282773000     -0.791580000     -0.853144000
6        1.051308000     -2.079788000     -1.557780000
6       -0.083074000     -2.704534000     -2.043149000
1       -1.061192000     -2.233535000     -1.945138000
6        0.065512000     -3.959508000     -2.626961000
1       -0.809796000     -4.475081000     -3.010391000
6        1.312392000     -4.575707000     -2.714880000
1        1.391172000     -5.556308000     -3.174202000
6        2.449864000     -3.958524000     -2.205865000
1        3.423736000     -4.436132000     -2.249887000
6        2.291073000     -2.712954000     -1.627997000
6        3.213518000     -1.791685000     -0.962354000
6        5.371255000     -1.137730000     -0.234440000
1        5.065189000     -0.140390000     -0.577178000
6        5.232138000     -1.230320000      1.267171000
1        4.219416000     -0.970606000      1.583851000
1        5.933751000     -0.541255000      1.748481000
1        5.465686000     -2.246730000      1.603219000
6        6.758562000     -1.473210000     -0.718494000
1        7.033829000     -2.485662000     -0.404054000
1        7.485390000     -0.772686000     -0.297017000
1        6.817304000     -1.422817000     -1.808631000
6       -1.120382000     -0.563854000      2.059746000
6       -1.443436000     -1.499378000      3.165907000
6       -1.098509000     -1.527077000      4.503247000
1       -0.479634000     -0.757048000      4.956558000
6       -1.573457000     -2.588939000      5.269837000
1       -1.323846000     -2.640905000      6.325066000
6       -2.361596000     -3.587694000      4.705316000
1       -2.713798000     -4.402595000      5.330238000
6       -2.700044000     -3.553082000      3.354800000
1       -3.310567000     -4.323476000      2.893733000
6       -2.228609000     -2.494460000      2.609271000
6       -2.406912000     -2.162309000      1.163338000
6       -3.624758000     -0.354460000     -1.552292000
1       -3.792522000     -1.343712000     -1.130134000
6       -3.667841000      0.721361000     -0.670271000
1       -3.910064000      0.497634000      0.369223000
6       -3.782279000      2.174542000     -1.044382000
1       -3.453614000      2.760385000     -0.175150000
1       -4.833016000      2.454183000     -1.220804000
6       -2.914410000      2.552263000     -2.247925000
1       -3.457921000      2.399333000     -3.186745000
1       -2.690932000      3.625734000     -2.208219000
6       -1.610818000      1.783962000     -2.268451000
1       -0.738453000      2.366152000     -1.985835000
6       -1.380707000      0.602287000     -2.972556000
1       -0.344076000      0.364791000     -3.220785000
6       -2.417549000     -0.142779000     -3.771293000
1       -2.032163000     -1.152812000     -3.957785000
1       -2.541928000      0.318131000     -4.764088000
6       -3.770054000     -0.244423000     -3.055380000
1       -4.407867000      0.609901000     -3.308339000
1       -4.303593000     -1.127790000     -3.422526000
6        0.976168000      3.218939000      2.217242000
1        0.845839000      2.739137000      3.188302000
6       -0.186178000      3.519219000      1.504540000
1       -1.137491000      3.242723000      1.963074000
6       -0.302488000      4.509532000      0.374301000
1       -0.410584000      5.533469000      0.766284000
1       -1.241201000      4.287367000     -0.151500000
6        0.853092000      4.438467000     -0.633184000
1        0.499346000      4.806568000     -1.603584000
1        1.665615000      5.114286000     -0.341100000
6        1.387127000      3.030859000     -0.802581000
1        1.192837000      2.560425000     -1.766679000
6        2.433713000      2.470537000     -0.069366000
1        2.922442000      1.596055000     -0.498280000
6        3.198676000      3.126693000      1.046709000
1        3.710052000      2.326620000      1.598618000
1        3.992809000      3.772125000      0.637621000
6        2.306782000      3.909143000      2.012079000
1        2.816517000      4.012623000      2.976322000
1        2.147453000      4.932105000      1.652738000
83
 complex [11]2+
45      -1.284758000      0.001157000     -1.016254000
45       0.118537000      1.603105000      0.776622000
7        0.614366000      0.116112000     -0.424966000
7        2.892254000     -0.349390000     -0.119375000
7       -1.581480000     -1.187638000      0.650835000
7       -0.966085000      0.508489000      2.107247000
1       -1.005870000      0.804850000      3.078250000
8        4.918694000     -1.462077000     -0.278896000
8       -2.368267000     -3.190266000     -0.217196000
6        1.624196000     -0.662960000     -0.568278000
6        1.606916000     -1.986699000     -1.238958000
6        0.621121000     -2.776873000     -1.797532000
1       -0.425647000     -2.482315000     -1.813352000
6        1.005610000     -4.016630000     -2.311569000
1        0.254263000     -4.667142000     -2.746286000
6        2.328910000     -4.439391000     -2.267180000
1        2.591415000     -5.408130000     -2.678118000
6        3.319778000     -3.644098000     -1.690436000
1        4.352675000     -3.971833000     -1.638977000
6        2.928626000     -2.425716000     -1.180294000
6        3.655416000     -1.358451000     -0.483531000
6        5.654997000     -0.387740000      0.424683000
1        5.189298000      0.554561000      0.113265000
6        5.503590000     -0.607273000      1.907631000
1        4.458664000     -0.544283000      2.222485000
1        6.073295000      0.154746000      2.447131000
1        5.903408000     -1.586263000      2.188938000
6        7.072437000     -0.491997000     -0.064197000
1        7.499861000     -1.462232000      0.205682000
1        7.678861000      0.288290000      0.403264000
1        7.133127000     -0.370725000     -1.147833000
6       -1.475252000     -0.676084000      1.886082000
6       -1.975983000     -1.634233000      2.886305000
6       -2.077367000     -1.587625000      4.262364000
1       -1.773708000     -0.721689000      4.843418000
6       -2.595638000     -2.712820000      4.903291000
1       -2.694921000     -2.712450000      5.983289000
6       -2.986599000     -3.837376000      4.184173000
1       -3.384881000     -4.694390000      4.716433000
6       -2.874851000     -3.878832000      2.794462000
1       -3.176122000     -4.749987000      2.221908000
6       -2.368071000     -2.760471000      2.170135000
6       -2.140417000     -2.487799000      0.731176000
6       -3.177784000     -0.719949000     -2.040893000
1       -3.179187000     -1.731357000     -1.627025000
6       -3.595470000      0.282633000     -1.196871000
1       -3.920581000     -0.010826000     -0.199019000
6       -3.820058000      1.715250000     -1.562807000
1       -3.708294000      2.315733000     -0.650665000
1       -4.866122000      1.854081000     -1.872585000
6       -2.864903000      2.233740000     -2.639674000
1       -3.229104000      1.991926000     -3.640710000
1       -2.849291000      3.328113000     -2.596153000
6       -1.444678000      1.738723000     -2.477825000
1       -0.760921000      2.463890000     -2.049698000
6       -0.863927000      0.660521000     -3.111372000
1        0.225902000      0.633196000     -3.161738000
6       -1.575795000     -0.341022000     -3.970728000
1       -0.994124000     -1.271646000     -3.961253000
1       -1.550547000     -0.001293000     -5.016369000
6       -3.018755000     -0.629967000     -3.539102000
1       -3.713617000      0.103735000     -3.953672000
1       -3.320368000     -1.592470000     -3.962557000
6       -0.018942000      3.326791000      2.251544000
1       -0.306822000      2.844831000      3.185176000
6       -1.015199000      3.503044000      1.312840000
1       -2.001610000      3.109567000      1.562095000
6       -0.974091000      4.406675000      0.118207000
1       -1.280837000      5.416292000      0.428732000
1       -1.752842000      4.072772000     -0.578830000
6        0.375248000      4.457505000     -0.604020000
1        0.208252000      4.790538000     -1.633516000
1        1.027650000      5.214469000     -0.159610000
6        1.103550000      3.132417000     -0.638238000
1        1.147461000      2.628027000     -1.603207000
6        2.033384000      2.692534000      0.278949000
1        2.690146000      1.879628000     -0.030423000
6        2.415564000      3.338738000      1.576731000
1        2.804699000      2.550755000      2.235334000
1        3.270052000      4.007129000      1.393423000
6        1.286746000      4.085435000      2.286627000
1        1.569411000      4.240596000      3.331339000
1        1.146259000      5.085228000      1.867269000
83
 compex [11]4+
6        3.066609000     -1.787723000     -0.866869000
7        2.170238000     -0.686524000     -0.505138000
6        2.654144000      0.477067000     -1.051103000
6        3.900278000      0.209059000     -1.766338000
6        4.134961000     -1.182674000     -1.662500000
6        5.207310000     -1.797478000     -2.288393000
6        6.073735000     -0.975589000     -3.013542000
6        5.845623000      0.409319000     -3.117511000
6        4.745381000      1.021610000     -2.502701000
45       0.817963000     -0.603039000      0.922935000
6       -0.626921000     -0.987212000      2.785460000
6       -0.274244000     -2.350379000      3.267541000
6        1.221794000     -2.587894000      3.469836000
6        2.068919000     -2.012075000      2.361627000
6        2.748439000     -0.802624000      2.413860000
6        2.581333000      0.290582000      3.411522000
6        1.179151000      0.399178000      4.010666000
6        0.059322000      0.197275000      3.012596000
7        1.979065000      1.595262000     -0.935206000
45       0.025930000      1.733044000     -0.286667000
6       -2.088718000      2.587520000     -0.745140000
6       -1.925505000      3.720790000     -1.704000000
6       -0.864583000      4.738178000     -1.296989000
6        0.370976000      4.054751000     -0.781959000
6        0.679784000      3.831580000      0.553285000
6       -0.197728000      4.123842000      1.727411000
6       -1.684137000      3.824498000      1.505586000
6       -1.944236000      2.612088000      0.645239000
8        2.850340000     -2.919703000     -0.527163000
7       -0.708361000     -0.029889000     -0.070892000
6       -1.769794000     -0.821587000     -0.409050000
7       -3.009044000     -0.356456000     -0.444421000
6       -3.790028000     -1.446869000     -0.797329000
6       -2.983998000     -2.648507000     -0.976537000
6       -1.658137000     -2.259985000     -0.727443000
6       -3.316893000     -3.940352000     -1.342611000
6       -2.261129000     -4.870628000     -1.458971000
6       -0.947948000     -4.490941000     -1.219782000
6       -0.616512000     -3.167515000     -0.857325000
8       -5.033172000     -1.423249000     -0.954000000
6       -5.923668000     -0.172557000     -0.822152000
6       -7.195447000     -0.675530000     -0.206053000
6       -6.057826000      0.368018000     -2.219290000
1        2.453093000      2.403402000     -1.335740000
1        0.430628000     -2.901779000     -0.711177000
1       -0.152291000     -5.223347000     -1.328289000
1       -2.482021000     -5.895356000     -1.746776000
1       -4.348218000     -4.231706000     -1.531958000
1       -5.358710000      0.493522000     -0.159435000
1       -5.095101000      0.681569000     -2.638402000
1       -6.721050000      1.239478000     -2.189894000
1       -6.517664000     -0.369818000     -2.884582000
1       -7.690763000     -1.399281000     -0.860926000
1       -7.874124000      0.175003000     -0.078702000
1       -7.033927000     -1.124752000      0.777033000
1        4.595089000      2.093032000     -2.613677000
1        6.540908000      1.016311000     -3.692432000
1        6.939650000     -1.407164000     -3.509904000
1        5.367522000     -2.870268000     -2.210231000
1        2.399501000     -2.719444000      1.594393000
1        3.582969000     -0.674984000      1.719236000
1        2.858428000      1.237437000      2.925058000
1        3.338812000      0.163122000      4.204049000
1        1.044590000     -0.298957000      4.843066000
1        1.064126000      1.395359000      4.451035000
1       -0.446989000      1.105693000      2.676123000
1       -1.615164000     -0.895438000      2.324956000
1       -0.683204000     -3.083618000      2.556790000
1       -0.829162000     -2.543452000      4.202378000
1        1.564525000     -2.211013000      4.438219000
1        1.402516000     -3.667898000      3.496719000
1        1.184662000      3.977114000     -1.504937000
1        1.724409000      3.619411000      0.795083000
1       -0.050111000      5.178488000      2.013834000
1        0.177845000      3.552689000      2.586646000
1       -2.159286000      3.669749000      2.479647000
1       -2.200795000      4.685187000      1.065164000
1       -2.366314000      1.741204000      1.154752000
1       -2.609960000      1.712463000     -1.139580000
1       -1.690553000      3.307218000     -2.693565000
1       -2.911581000      4.198308000     -1.831070000
1       -0.589553000      5.339098000     -2.169918000
1       -1.240374000      5.446668000     -0.552315000  
107
 complex 12  
77      -2.598305000      0.565133000     -0.321497000
77      -0.582738000     -1.875584000     -0.112107000
77       3.520535000      0.661518000      0.029403000
7       -3.205925000     -0.031279000      1.842470000
7       -2.319556000      2.123221000      2.120029000
7       -0.561064000      0.201171000     -0.302417000
7        1.636568000      0.740768000     -0.923352000
7        3.211606000     -0.591866000     -1.703219000
8       -2.241754000     -1.504932000     -1.369723000
1       -2.917256000     -2.182887000     -1.285414000
6       -3.868794000     -1.091456000      2.339004000
6       -3.981153000     -2.301685000      1.476975000
1       -4.678424000     -2.135233000      0.646696000
1       -4.332446000     -3.163991000      2.050063000
1       -3.000776000     -2.523235000      1.042761000
6       -4.411636000     -1.072565000      3.615572000
1       -4.928798000     -1.951248000      3.986374000
6       -4.276972000      0.066840000      4.400312000
1       -4.698869000      0.096697000      5.400335000
6       -3.593032000      1.150579000      3.898820000
1       -3.437624000      2.061192000      4.465156000
6       -3.062183000      1.075180000      2.608643000
6       -2.003641000      2.056016000      0.868389000
6       -0.998135000      3.003132000      0.365632000
6       -1.149371000      4.366093000      0.605985000
1       -1.995839000      4.695552000      1.201580000
6       -0.253120000      5.277603000      0.072838000
1       -0.393047000      6.340541000      0.244760000
6        0.821359000      4.826511000     -0.683414000
1        1.521393000      5.535771000     -1.114442000
6        1.009662000      3.467366000     -0.878850000
1        1.864434000      3.102931000     -1.439873000
6        0.110187000      2.535826000     -0.359984000
6        0.347923000      1.078219000     -0.526896000
6        1.897864000     -0.251681000     -1.810245000
6        1.071716000     -0.864954000     -2.766420000
1        0.022658000     -0.602420000     -2.840644000
6        1.651885000     -1.794133000     -3.598822000
1        1.044788000     -2.276959000     -4.359727000
6        3.003224000     -2.134179000     -3.476738000
1        3.458608000     -2.868902000     -4.131443000
6        3.766362000     -1.510940000     -2.506642000
6        5.213997000     -1.805609000     -2.309966000
1        5.408402000     -2.132470000     -1.282466000
1        5.815205000     -0.906153000     -2.482674000
1        5.555708000     -2.586403000     -2.992614000
6       -2.369607000      1.441805000     -2.223876000
1       -1.290019000      1.524552000     -2.416885000
6       -2.965825000      0.598400000     -3.347768000
1       -2.547973000     -0.413550000     -3.313772000
1       -2.647679000      1.047782000     -4.303545000
6       -4.486376000      0.521307000     -3.354386000
1       -4.910248000      1.522053000     -3.505062000
1       -4.811151000     -0.063233000     -4.224973000
6       -5.095921000     -0.117726000     -2.114073000
1       -4.839469000     -1.187954000     -2.107665000
1       -6.193846000     -0.088131000     -2.203141000
6       -4.747538000      0.451050000     -0.761075000
1       -5.209312000     -0.113575000      0.051480000
6       -4.416766000      1.774853000     -0.425282000
1       -4.670034000      2.061955000      0.596085000
6       -4.249949000      2.943312000     -1.375036000
1       -4.232744000      3.862302000     -0.776725000
1       -5.141558000      3.019912000     -2.011294000
6       -2.964672000      2.851099000     -2.210150000
1       -2.226860000      3.545959000     -1.796237000
1       -3.148479000      3.193308000     -3.240775000
6        0.159316000     -1.934044000      1.845389000
1        0.007769000     -0.944793000      2.292053000
6        1.259340000     -2.070055000      0.960519000
1        1.869864000     -1.177108000      0.816893000
6        1.989680000     -3.375569000      0.716458000
1        1.958391000     -4.007585000      1.612997000
1        3.051639000     -3.159988000      0.540661000
6        1.410275000     -4.112023000     -0.494336000
1        1.923419000     -3.765735000     -1.401280000
1        1.597103000     -5.195567000     -0.428309000
6       -0.063179000     -3.843230000     -0.679728000
1       -0.413624000     -3.979819000     -1.707409000
6       -1.048618000     -3.931383000      0.331425000
1       -2.058368000     -4.174165000     -0.007923000
6       -0.744748000     -4.302709000      1.772134000
1        0.099368000     -5.002233000      1.808889000
1       -1.596721000     -4.849150000      2.193247000
6       -0.460930000     -3.064267000      2.632465000
1       -1.405403000     -2.693493000      3.053204000
1        0.172390000     -3.323864000      3.495359000
6        2.936992000      1.272205000      1.971808000
1        1.842911000      1.300391000      1.989991000
6        3.593679000      2.354099000      1.345184000
1        2.953333000      3.127212000      0.917993000
6        4.998969000      2.799778000      1.698705000
1        5.211816000      2.569622000      2.749102000
1        5.061711000      3.889979000      1.617730000
6        6.042293000      2.158982000      0.778102000
1        7.027087000      2.123105000      1.269499000
1        6.168073000      2.788769000     -0.111206000
6        5.628174000      0.790045000      0.301365000
1        6.117578000      0.476236000     -0.623368000
6        5.112354000     -0.234308000      1.129979000
1        5.227388000     -1.259675000      0.772136000
6        4.954222000     -0.105032000      2.633843000
1        5.718948000      0.571586000      3.032592000
1        5.146165000     -1.076551000      3.101478000
6        3.548532000      0.372296000      3.015725000
1        2.889700000     -0.499168000      3.119794000
1        3.557426000      0.870766000      3.997064000
107
 complex [12]+
77      -2.648026000      0.629058000     -0.305241000
77      -0.518534000     -1.844780000     -0.194707000
77       3.576086000      0.642346000     -0.024793000
7       -3.260472000     -0.067882000      1.819934000
7       -2.260951000      2.020565000      2.206041000
7       -0.622014000      0.205061000     -0.276412000
7        1.597904000      0.654203000     -0.820673000
7        3.085200000     -0.794418000     -1.577835000
8       -2.159976000     -1.535455000     -1.430280000
1       -2.790124000     -2.261741000     -1.446695000
6       -3.958799000     -1.126884000      2.268421000
6       -4.279756000     -2.211022000      1.295446000
1       -5.161401000     -1.953078000      0.696810000
1       -4.493548000     -3.154152000      1.805018000
1       -3.451067000     -2.344630000      0.599348000
6       -4.382831000     -1.208347000      3.586778000
1       -4.927771000     -2.086210000      3.917197000
6       -4.112340000     -0.161225000      4.459613000
1       -4.441662000     -0.209795000      5.492490000
6       -3.424120000      0.938384000      3.996089000
1       -3.182505000      1.786881000      4.624629000
6       -3.008824000      0.958787000      2.665243000
6       -1.996038000      2.036192000      0.948169000
6       -0.986749000      2.983537000      0.450063000
6       -1.114120000      4.343691000      0.710547000
1       -1.943761000      4.681600000      1.324465000
6       -0.212641000      5.246936000      0.170254000
1       -0.333075000      6.308878000      0.358693000
6        0.838312000      4.793732000     -0.617144000
1        1.532387000      5.500915000     -1.059524000
6        1.010147000      3.434623000     -0.827189000
1        1.846141000      3.069333000     -1.416168000
6        0.110333000      2.513644000     -0.291787000
6        0.321016000      1.061696000     -0.467507000
6        1.767896000     -0.420197000     -1.609302000
6        0.825622000     -1.143576000     -2.377223000
1       -0.160263000     -0.736763000     -2.577089000
6        1.324856000     -2.184202000     -3.170906000
1        0.639727000     -2.718958000     -3.822956000
6        2.661422000     -2.520053000     -3.147299000
1        3.051990000     -3.321915000     -3.763594000
6        3.537999000     -1.795519000     -2.324442000
6        4.989834000     -2.109995000     -2.252352000
1        5.282760000     -2.336727000     -1.222142000
1        5.578136000     -1.243048000     -2.571519000
1        5.250199000     -2.959227000     -2.885480000
6       -2.379189000      1.527932000     -2.189519000
1       -1.297483000      1.563681000     -2.388939000
6       -3.021586000      0.717164000     -3.314453000
1       -2.645736000     -0.312079000     -3.301244000
1       -2.690268000      1.161473000     -4.266864000
6       -4.543492000      0.698915000     -3.312738000
1       -4.932538000      1.713977000     -3.454808000
1       -4.893196000      0.132571000     -4.184253000
6       -5.164540000      0.072434000     -2.072891000
1       -4.931252000     -1.004313000     -2.060218000
1       -6.261219000      0.122747000     -2.156590000
6       -4.807797000      0.640823000     -0.722566000
1       -5.286400000      0.098316000      0.094361000
6       -4.418436000      1.944701000     -0.390753000
1       -4.642418000      2.236517000      0.636334000
6       -4.190448000      3.107005000     -1.334477000
1       -4.137352000      4.021928000     -0.733833000
1       -5.076644000      3.224071000     -1.970307000
6       -2.909539000      2.961472000     -2.166540000
1       -2.143974000      3.623637000     -1.750127000
1       -3.076616000      3.315912000     -3.194681000
6        0.262304000     -1.819905000      1.796051000
1        0.267265000     -0.779427000      2.134260000
6        1.328116000     -2.186541000      0.954973000
1        2.049928000     -1.391005000      0.759452000
6        1.865276000     -3.598361000      0.840269000
1        1.732763000     -4.122113000      1.793759000
1        2.951658000     -3.562818000      0.679369000
6        1.219905000     -4.380374000     -0.305477000
1        1.782119000     -4.196344000     -1.226531000
1        1.278079000     -5.462483000     -0.121386000
6       -0.209603000     -3.985392000     -0.561464000
1       -0.568093000     -4.172456000     -1.575475000
6       -1.190670000     -3.829625000      0.424492000
1       -2.223087000     -3.929357000      0.090009000
6       -0.965041000     -4.046703000      1.908394000
1       -0.215547000     -4.831486000      2.055658000
1       -1.888290000     -4.434195000      2.350388000
6       -0.565926000     -2.757603000      2.638339000
1       -1.470892000     -2.214181000      2.942370000
1       -0.027950000     -2.989022000      3.569115000
6        3.192174000      1.439270000      1.906155000
1        2.104756000      1.501016000      2.019286000
6        3.809682000      2.443460000      1.131602000
1        3.138913000      3.184854000      0.696429000
6        5.246306000      2.892591000      1.296832000
1        5.570476000      2.742556000      2.331760000
1        5.306345000      3.971130000      1.122742000
6        6.170733000      2.164263000      0.318881000
1        7.207545000      2.160316000      0.685601000
1        6.186545000      2.705929000     -0.634096000
6        5.705538000      0.761875000      0.033937000
1        6.088139000      0.346118000     -0.901277000
6        5.268474000     -0.170929000      1.001462000
1        5.325712000     -1.226425000      0.731300000
6        5.247246000      0.092729000      2.495178000
1        6.037253000      0.800575000      2.765502000
1        5.486832000     -0.833177000      3.027065000
6        3.872897000      0.591821000      2.948471000
1        3.224658000     -0.275956000      3.130535000
1        3.940893000      1.131680000      3.904018000
 
